# Supplementary material for: hnRNP A1 antagonizes cellular senescence and senescence‐associated secretory phenotype via regulation of SIRT1 mRNA stability
Source: Aging Cell. 2016 Sep 9;15(6):1063–73. doi: 10.1111/acel.12511 (PMC6398525; doi:10.1111/acel.12511)
Supplement: Supplementary file 2 — Table S1 related to Figure 1: Mass Spectrometry Analysis of SIRT1 mRNA binding proteins. [file ACEL-15-1063-s002.xlsx]

## Sheet: Sheet1
Table S1, related to Figure 1: Mass Spectrometry Analysis of SIRT1 mRNA binding proteins
Band		Identified proteins		Peptides
141kDa		DHX9		QLYHLGVVEAYSGLTK
				AIEPPPLDAVIEAEHTLR
				TTQVPQFILDDFIQNDR
				DAQSNAARDFVNYLVR
				ELDALDANDELTPLGR
				VAFERGEEPGKSCGYSVR
				TPLHEIALSIK
				AAECNIVVTQPR
				GISHVIVDEIHER
				YTQVGPDHNR
				RISAVSVAER
				LAAQSCALSLVR
				LQISHEAAACITGLR
				AAMEALVVEVTK
				NFLYAWCGKR
				ILAKLPIEPR
				GEEPGKSCGYSVR
				YQILPLHSQIPR
136kDa		ADAR		YLNTNPVGGLLEYAR
				SVTLGYLFSQGHLTR
				NTNSVPETAPAAIPETKR
				LGNSCEFR
				VLIGENEKAER
				DINAVLIDMER
				FLEELGEGK
90kDa		ILF3		QQREDITQSAQHALR
				VLAGETLSVNDPPDVLDRQK
				VLQDMGLPTGAEGR
				LNQLKPGLQYK
				CLAALASLR
				LFPDTPLALDANK
				AYAALAALEK
				FVMEVEVDGQK
				LFPDTPLALDANKK
78kDa		hnRNP M		ADILEDKDGKSR
				MGAGMGFGLER
				MGPAMGPALGAGIER
				MAAPIDRVGQTIER
				INGGGGGSVPGIER
78kDa		NKRF		TQPTVINNLKK
				DASGQPIFNASAK
				CQNIYLTTGYAGSK
				SAEEAYKQQIKEDNIGNQLLR
				LLTDGYACEVR
				GAVEDVISRNEIQGR
				FEPVHFVASSSKDERQEDPYGPQTK
74kDa		STRBP		VILTSPLIRDELEK
				SIGTCNRPLGAGEALRR
				CLNALASLR
				LNQIRPGLQYK
				VLEMDPLPSSKPFQK
				LTEEKYQVEQCVNEASIIIR
				FVMEVEVDGQK
69kDa		RBM14		TQSSASLAASYAAQQHPQAAASYR
				ASYVAPLTAQPATYR
				AQPSASLGVGYR
				AQPSVSLGAPYR
				YSGSYNDYLR
63kDa		IGF2BP1		TVNELQNLTAAEVVVPR
				AISVHSTPEGcSSAcK
				IAPPETPDSKVR
				QGSPVAAGAPAK
				DQTPDENDQVIVK
				QQQVDIPLR
				MVIITGPPEAQFK
				GAIENCCR
59kDa		RBM39		VLGVPIIVQASQAEK
				TDASSASSFLDSDELER
				TVFCMQLAAR
				YRSPYSGPK
				AAAMANNLQK
				SPYSGPK
36kDa		HuR		VLVDQTTGLSR
				NVALLSQLYHSPAR
				SLFSSIGEVESAK
				TNLIVNYLPQNMTQDELR
				VAGHSLGYGFVNYVTAK
				TMTQKDVEDMFSR
				VSYARPSSEVIKDANLYISGLPR
				NVALLSQLYHSPARR
				RSEAEEAITSFNGHKPPGSSEPITVK
				LGDKILQVSFK
				FAANPNQNK
				AINTLNGLRLQSK
				TNLIVNYLPQNMTQDELR
				VIRDFNTNK
				GVAFIRFDK
34kDa		hnRNP A1		NQGGYGGSSSSSSYGSGR
				SSGPYGGGGQYFAKPR
				SESPKEPEQLRK
				YHTVNGHNCEVR
				GFAFVTFDDHDSVDK
				SGSGNFGGGR
				VDGRVVEPKR
				IEVIEIMTDR
				EDSQRPGAHLTVKK
				IFVGGIK
29kDa		RPS6		MATEVAADALGEEWKGYVVR
				KGEKDIPGLTDTTVPR
				LFNLSKEDDVRQYVVR
				MKLNISFPATGCQK
				DIPGLTDTTVPR
29kDa		RPL7		KAGNFYVPAEPK
				TTHFVEGGDAGNREDQINRLIR
				IVEPYIAWGYPNLK
				IALTDNALIAR
				EANNFLWPFKLSSPR
28kDa		SRSF1		EAGDVCYADVYRDGTGVVEFVR
				GGPPFAFVEFEDPRDAEDAVYGR
				FRSHEGETAYIR
				YGAIRDIDLKNR
				EAGDVCYADVYR
				SHEGETAYIR
				IYVGNLPPDIR
				VVVSGLPPSGSWQDLKDHMR
27kDa		RPS3		ELAEDGYSGVEVR
				FGFPEGSVELYAEKVATR
				KPLPDHVSIVEPKDEILPTTPISEQK
				GLCAIAQAESLR
				VTPTRTEIIILATR
				ACYGVLR
				LLGGLAVR
